# Supplementary material for: Synthesis of Carbon Nanomaterial from Coke and Preparation of Copper Oxide-Based Composite
Source: Molecules. 2026 Jun 17;31(12):2129. doi: 10.3390/molecules31122129 (PMC13305543; doi:10.3390/molecules31122129)
Supplement: Supplementary file 1 [file molecules-31-02129-s001.zip]

Archive with 1 entries (1 files):
- molecules-4331995-supplementary.pdf
